# Supplementary material for: Phillygenin Attenuated Colon Inflammation and Improved Intestinal Mucosal Barrier in DSS-induced Colitis Mice via TLR4/Src Mediated MAPK and NF-κB Signaling Pathways
Source: Int J Mol Sci. 2023 Jan 23;24(3):2238. doi: 10.3390/ijms24032238 (PMC9917337; doi:10.3390/ijms24032238)
Supplement: Supplementary file 1 [file ijms-24-02238-s001.zip]

Archive with 1 entries (1 files):
- ijms-2088234-supplementary.pdf
